# Supplementary material for: The Neutrophil/Lymphocyte Ratio and Outcomes in Hospitalized Patients with Community-Acquired Pneumonia: A Retrospective Cohort Study
Source: Biomedicines. 2024 Jan 24;12(2):260. doi: 10.3390/biomedicines12020260 (PMC10886607; doi:10.3390/biomedicines12020260)
Supplement: Supplementary file 1 [file biomedicines-12-00260-s001.zip]

Archive with 1 entries (1 files):
- biomedicines-2827485-supplementary.pdf
